# Supplementary material for: A collagen glucosyltransferase drives lung adenocarcinoma progression in mice
Source: Commun Biol. 2021 Apr 19;4:482. doi: 10.1038/s42003-021-01982-w (PMC8055892; doi:10.1038/s42003-021-01982-w)
Supplement: Supplementary file 4 — Supplementary Data 1 [file 42003_2021_1982_MOESM4_ESM.xlsx]

## Sheet: Sheet1
Figure 1a
WT	LH2-KO
101.048	2.79919
102.846	2.65131
96.106	2.54961
Figure 1c 344SQ LH2KO mutant tumor
Primary-Left lung			Metastasis-Mediastinal Nodules			Metastasis-Right lung
WT	KO		WT	KO		WT	KO
7	3		3	3		8	0
5	4		20	3		5	3
4	9		15	5		6	0
7	3		25	0		3	1
6	4		20	0		6	0
10	2		30	8		6	2
10	2		35	3		25	0
Figure 1d
	344SQ								344SQ-LH2KO
Day 1	0.155	0.194	0.159	0.169	0.176	0.173	0.199		0.185	0.199	0.22	0.178	0.179	0.173	0.15	0.159
Day 3	0.223	0.269	0.314	0.343	0.41	0.45			0.381	0.381	0.399	0.493	0.467	0.45	0.491	0.418
Day 5	0.488	1.055	1.249	1.595	1.794	1.607			1.217	1.166	2.225	1.483	2.161	0.741	1.955	0.9
Figure 1f
344SQ				344SQ-LH2KO
aggregate	length projection um	# Projections		aggregate	length projection um	# Projections
-	244.603	12		-	25.9006	4
	220.524				61.4655
	83.2049				36.8279
	103.077				25.4124
	134.611			1	34.395	5
	87.0811				61.7535
	109.13				58.6142
	231.442				66.5378
	206.681				21.2681
	140.758			2	43.7061	7
	99.3546				27.3257
	151.69				115.69
1	171.563	9			145.687
	73.6443				20.0902
	178.479				48.1386
	166.67				22.9064
	250.083			3	31.0453	9
	68.5428				45.6987
	359.582				52.5282
	247.995				115.702
	176.829				85.2357
2	124.404	7			91.6446
	93.9188				82.6239
	115.475				31.7436
	89.7983				56.8544
	70.4815			4	129.441	13
	116.043				123.377
	230.672				80.866
3	71.5465	12			85.1581
	22.8141				38.8867
	72.3112				77.2392
	63.0242				80.9993
	192.662				89.1192
	126.171				142.892
	69.7312				82.5692
	160.069				144.035
	155.924				76.2463
	184.977				35.195
	165.248			5L	74.9158	10
	143.476				64.3688
4	142.033	9			53.8367
	161.401				17.8527
	66.211				47.0789
	75.9103				184.009
	26.3319				25.2475
	27.2725				66.6579
	60.9004				65.441
	81.5163				50.3916
	65.792			5R	107.841	8
5	211.992	15			77.3292
	180.197				26.1945
	167.397				29.4935
	230.7				31.3132
	98.9365				45.5844
	119.527				28.3383
	59.1284				24.8026
	84.4236			6	87.0577	6
	183.867				87.4194
	71.9786				31.2229
	113.969				59.2355
	67.5755				37.8539
	138.035				30.6076
	107.103			7	40.9099	12
	85.6957				36.1027
6	76.5469	5			12.9771
	66.1894				40.7309
	146.416				39.0742
	126.238				46.3564
	76.9679				30.0892
7	82.1034	13			50.9956
	125.997				70.4938
	115.141				57.9455
	42.208				71.3182
	66.091				68.5164
	85.5789			8R	117.27	16
	99.5707				94.3386
	28.3797				89.0411
	135.673				60.53
	119.581				46.3339
	109.316				63.8642
	72.4946				53.3107
	108.758				26.7075
8up	209.533	7			54.3833
	49.2176				52.1493
	31.6873				67.1779
	99.1421				29.8453
	96.3363				56.047
	62.6663				38.3461
	62.1621				21.7533
9	80.9744	10			38.4095
	72.1048			8L	104.559	11
	48.0791				58.8163
	58.2244				56.8945
	69.925				24.7777
	38.981				41.1577
	119.956				71.8943
	29.6217				49.1574
	46.8772				31.3465
	70.2867				29.9333
10	98.2308	11			52.4214
	108.958				30.7135
	92.9344			9	98.3903	13
	77.7416				58.2138
	49.0818				32.7412
	50.3908				40.4872
	39.0722				39.9218
	44.9404				27.829
	155.735				23.3577
	75.2218				79.5273
	173.035				37.5957
					16.8317
					29.1799
					39.5208
					57.7095
				10	38.5181	11
					28.0297
					41.7101
					21.8968
					31.3576
					15.7397
					19.4568
					24.7605
					54.1397
					33.8752
					22.0394
				11	46.293	10
					60.6212
					25.9006
					62.1006
					47.5975
					47.2715
					38.6304
					41.3077
					72.9555
					45.0778
				12	69.8591	10
					56.6398
					60.5759
					57.5841
					40.9099
					52.5282
					52.2426
					66.239
					27.1597
					15.3139
				13	87.3366	13
					58.5726
					58.8275
					73.1677
					50.364
					41.7101
					30.9555
					59.9292
					16.8913
					69.3191
					60.4552
					29.623
					14.1814
				14	34.3647	10
					22.2123
					19.0227
					40.7309
					47.5788
					27.7803
					105.272
					38.0546
					43.3865
					42.0838
				15	61.0337	11
					37.7701
					46.4913
					68.7192
					32.3946
					63.9458
					56.8789
					41.0797
					39.5521
					20.1594
					34.8573
				16	48.5918	12
					30.3654
					24.0186
					24.321
					28.9577
					28.6679
					82.9685
					75.9307
					74.0187
					106.18
					55.5982
					28.5585
Figure 1g
CD8+ cells			exhausted CD8+ cells			Treg cells
WT	KO		WT	KO		WT	KO
5.03	11.2		14.5	15.8		52.7	13.5
3.96	12.8		8.88	16.8		47.5	30.2
2.99	15.1		10.5	21.3		42.9	10.3
5.37	13.9		11.8	13.5		33	11.4
5.36	19.4		11	16		40.6	7.82
3.62	17.3		14	15		59	6.03
	25.4
Figure 1h
MDSCs			DCs
WT	KO		WT	KO
12.8	9.42		11.8	9.41
14.5	12		6.67	30.6
15.6	9.5		15	26.9
15.7	7.19		7.6	44.1
21.3	8.93		8.81	26.5
29	16.9		4.26	43.3
	9.99			41.9
Figure 2C-DHLNL
-	LH2	LH1	LH2/1
0.21	0.6	0.09	0.24
0.21	0.58	0.14	0.23
0.17	0.77	0.09	0.26
Figure 2D-Pyr
-	LH2	LH1	LH2/1
0.006	0.021	0.0072	0.018
0.008	0.015	0.006	0.012
0.008	0.033	0.014	0.015
Figure 2E-HHMD
-	LH2	LH1	LH2/1
0.41	0.23	0.16	0.4
0.41	0.17	0.17	0.4
0.5	0.23	0.07	0.44
Figure 2F-HLNL
-	LH2	LH1	LH2/1
0.56	0.5	0.41	0.52
0.67	0.5	0.59	0.64
0.59	0.58	0.36	0.58
Figure 2G-HLCC/LCC
-	LH2	LH1	LH2/1
0.52	2.66	0.6	0.65
0.54	3.55	0.87	0.59
0.35	3.47	1.45	0.62
Figure 2J-LH2 LH assay
LH2-WT	LH2-EP
1442	1
1608	10
1860	0
Figure 2k-LH2 assay
LH2-WT	LH2-EP
3579.67	2196.67
3564.67	2447.67
3938.67	2486.67
Figure 2L-LH2 LH assay
Telo	TeloAA
1006	464
1132	452
1084	472
Figure 2m-LH2 LH assay
LH2EP+ TeloWT	LH2EP+ TeloAA
-4	274
118	344
192	491
Figure 2n 344SQ LH2L735D mutant tumor
Primary-Left lung					Metastasis-Mediastinal Nodules					Metastasis-Right lung
WT	#1	#2	#3		WT	#1	#2	#3		WT	#1	#2	#3
5	2	3	3		20	0	0	5		3	0	2	0
30	2	4	2		11	10	0	5		3	0	2	1
3	3	4	2		25	5	0	10		5	1	2	1
10	1	2	6		30	0	0	2		25	2	0	0
10	2	2	4		40	0	4	5		5	0	0	0
3	2	1	1		15	8	2	2		3	0	2	0
2	2	1	10		15	5	0	15		2	1	1	0
2	1	5	4		20	8	5	10		6	2	1	1
1	2	1	4		20	5	0	15		2	0	3	5
3	1		2		20	0		5		3	0		0
Figure 2o 344SQ LH2D689A mutant tumor
Primary-Left lung				Metastasis-Mediastinal Nodules				Metastasis-Right lung
WT	#1	#2		WT	#1	#2		WT	#1	#2
7	5	6		3	10	20		8	4	2
5	4	6		20	4	15		5	1	5
4	4	8		15	7	10		6	1	0
7	5	3		25	8	13		3	2	0
6	6	11		20	8	10		6	0	3
10				30				6
10				35				25
Figure 3b-LH1 GLT assay
LH1	LH1+ Hyl-Gal
28.6667	6324.67
56.6667	6542.67
46.6667	6417.67
Figure 3c-LH1 GLT assay
LH1+ Col4	LH1+ dgCol4
277	4222
292	4350
303	4062
Figure 3d-LH2 GLT assay
LH2	LH2+ Hyl-Gal
0	2178.67
0	2364.67
0	2414.67
Figure 3E-LH2b GLT assay
Col4	dgCol4
147	3023
146	3370
126	3451
Figure 3f-LH2 GLT assay
WT	D115E
2542	676
2702	717
2735	726
Figure 3g-LH3 GLT assay
LH3- WT	LH3- D112A	LH3- D115A
11075.2	1181.47	1285.6
12233.6	1338.27	1430.8
12255.2	1332.27	1445.6
Figure 3h-LH3 GLT assay
LH3	LH3+ dgCol4	LH3+ Col4
1830	6081	1863
1860	6297	1930
1850	6214	1829
Figure 3J-HLCC/LCC
-	LH2a	LH2b
0.517798	1.67425	1.95535
0.848341	1.96658	2.07944
0.501274	1.76088	1.8318
Figure 3k LH2 LH assay
LH2A- WT	LH2B- WT
1068	1006
1088	1132
1034	1084
Figure 3L LH2 GLT assay
LH2A-WT	LH2B-WT
1044	3023
1199	3370
1289	3451
Figure 3m LH2 GLT assay
LH2A	LH2B
1044	3564
1199	3760
1289	3504
Figure 3o-MST LH2a vs. LH2b
LH2b (nM)	Fraction Bound (%)			LH2a (nM)	Fraction Bound (%)
195.312	-1.36159	-2.45671		175.781	0.801657	-0.203942
390.625	-3.84473	-3.58899		351.562	0.622487	0.136375
781.25	-0.0409688	0.482813		703.125	1.61329	2.19584
1562.5	-1.06394	1.77757		1406.25	2.2033	2.28203
3125	11.4978	10.581		2812.5	7.26244	5.96692
6250	28.5149	23.9093		5625	12.4178	10.8397
12500	63.9137	54.705		11250	17.9427	17.5962
25000	96.6371	90.1308		22500	28.8978	32.4484
50000	89.9852	91.8991		45000	39.1592	43.5491
				90000	63.633	64.8687
Figure 4a GG-DHLNL
Normal	Tumor
0.13	0.25
0.13	0.55
0.08	0.18						LH2B
0.19	0.24						30.6616
0.04	0.24						0
0.08	0.23						30.78
0.07	0.45						103.839
0.05	0.26						116.235
0.1	0.28						0
0.07	0.2						151.323
0.13	0.21						25.2263
							33.9874
Figure 4b			Figure 4c			Figure 4d	0
LH2A	LH2B		LH2A	LH2B		LH2A	0
700.717	0		1261.99	0		135.081	0.928
152.721	0		728.418	0		151.335	276.732
1504.56	0		253.343	0		160.306	118.801
1481.84	0		433.291	120.374		153.824	0
221.563	0		738.719	0		87.5663	52.533
349.293	0.9832		713.025	0		123.266	0
1150.41	0		668.866	0		86.1366	0.3326
2622.17	0		505.761	0		153.763	95.0644
331.744	0		2054.65	0		103.402	4.8619
2098.19	0		1550.51	0		111.436	110.38
773.995	0		651.726	0		146.867	0
2034.64	0		859.559	0		124.066	0
211.727	0		1355.1	0		130.956	141.929
15.228	185.428		324.226	0		52.0127	93.8271
0	135.106		736.722	0		116.507	0
1259.86	0		753.159	0		184.489	0
437.232	0		881.148	0		154.838	0
517.651	0		2443.24	0		91.0492	23.6763
452.262	0		438.385	0		62.5554	100.084
422.603	0		2959.05	0		264.545	0
442.717	0		3235.88	0		146.978	0
34.0994	97.4434		1109.09	0		127.6	0
1742.54	0		189.087	0		135.905	0
757.768	0		1456.12	0		105.313	22.6525
198.557	0		322.118	0		23.7098	0
1346.55	0		1135.89	0.045		157.708	0
135.338	0.0086		2197.14	0		101.287	0
2187.87	0		712.789	0		117.492	0
330.891	0		665.36	0		245.728	0
85.6508	0		636.858	0		120.892	0
122.193	0		3859.09	0		100.447	0
657.522	0		1226.58	0		177.412	0
0	122.078		509.897	0		81.8743	0
61.0248	0		806.898	0		224.412	0
17.0252	33.699		159.077	0		112.894	7.5951
592.06	0		2028.24	0		128.13	228.443
1028.37	0		3487.21	0		104.588	0
481.34	0		791.736	0		126.132	94.8486
2516.66	0		845.41	0		221.055	28.7043
285.315	0		385.051	0		107.005	0
975.181	102.649		263.721	0		75.3911	0
102.231	0		2983.87	0		214.215	0
1425.65	0		402.47	0		102.216	0
1321.6	0		649.22	0		154.359	0
916.984	0		1379.01	0		142.726	51.483
6.6003	65.3873		1073.78	0		234.663	0
311.599	87.3856		1777.88	0		131.202	164.133
67.4681	0		403.45	0		95.5341	0.005
138.803	0		1130.36	0		129.107	23.4797
41.7926	0		893.749	0		162.678	0
203.946	0		740.79	0		152.111	26.6033
37.3862	0		306.274	0		85.2053	40.577
227.385	0		237.842	0		40.3889	0
150.607	0		532.643	0		121.087	0
5978.18	0		732.974	0		100.827	0
1143.95	0		1118.17	0		67.1028	198.734
144.463	0		763.502	0		69.8263	0
6837.88	0		241.71	0		0	0.3272
1034.68	0		307.832	0		72.0045	0
1416.77	0		1113.95	0		147.984	0
1262.16	0		1575.56	0		168.317	27.8524
1017.93	0		686.975	0		141.55	0
767.16	0		1160.71	0		198.84	0
93.4602	0		561.151	0		88.0763	72.4348
891.501	0		554.546	0		120.907	0
92.9509	0		229.458	0		25.898	14.6238
1296.35	0		1281.02	0		4.0485	0
138.658	0		479.565	0		148.684	0
259.547	0		789.865	0		128.706	0
181.605	0		515.924	0		106.633	0
377.093	737.069		740.401	0		190.116	0
651.02	0		1217.04	0		123.166	0
25.339	0		629.892	0		140.768	27.0237
1404.48	0		1582.35	0		70.1123	0
776.881	0		2020.07	0		91.3727	89.9765
1260.49	0		1099.17	0		151.713	41.0018
80.0604	0		481.409	0		100.433	0
371.74	0		1070.69	0		130.891	0
2065.95	0		571.121	0		28.1397	0
792.055	0		1088.86	0		39.3017	14.3653
964.653	0		1616.47	0		137.537	34.1056
1471.96	0		2152.87	0		108.315	102.954
819.334	0		392.804	0		147.488	0
282.678	0		1009.81	0		123.75	0.0702
256.06	0		1888.83	0		166.34	17.5753
39.5264	87.2533		1550.16	0		89.1816	0
2052.53	0		832.345	0		97.6065	89.9487
171.308	189.251		518.428	0		0	0
411.698	0		1412.31	0		43.8365	0
385.561	0		426.934	0		36.2558	0
398.163	0		112.912	0		156.776	0
928.384	0		1863.34	0		45.2244	0
361.212	0		486.888	0		84.4787	0
409.442	0		1001.18	0		171.2	0
56.6872	0		118.586	0		146.88	0
348.722	0		663.067	0		44.3675	98.4957
487.128	0		465.686	0		88.338	0
146.867	0		969.676	0		0	0
447.054	0		453.281	0		156.841	0
228.318	0		476.481	0		233.901
719.103	0		25.9935	408.412		47.5482
135.344	0		1234.41	0		144.926
679.908	0		2593.53	0		104.49
169.875	0		3279.76	0		114.191
0	0		3302.6	0		84.3819
0	0		1492.07	0		47.3417
38.5918	0		845.359	0		158.994
3487.35	0		653.4	0		18.0143
1245.76	0		774.274	0		136.173
318.741	0		369.745	0		85.4484
312.355	0		810.22	0
124.079	0		1523.31	0
244.854	0		772.439	0
153.483	0		5048.32	0
38.3061	0		184.339	0
376.071	0		197.119	0
340.466	0		1622.41	0
854.067	0		1641.39	0
340.104	0		1578.59	0
120.87	0		924.062	0
353.752	0		1004.54	0
84.3414	0		1809.99	0
142.523	0		1005.86	0
301.373	0		317.291	0
180.183	0		539.855	0
175.437	0		403.114	0
148.619	108.879		1074.14	0
173.951	0		864.756	0
31.2801	0		886.494	0
588.716	0		931.275	0
19.382	0		255.03	0
577.149	0		217.318	0
818.718	0		1846.28	0
524.518	0		228.266	0
0	41.3538		1467.77	0
1415.49	0		606.259	0
205	0		822.027	0
446.574	0		812.558	0
4865.9	0.4486		474.972	0
624.407	0		533.457	0
217.854	0		318.19	0
122.718	73.4747		204.728	0
1037.31	0		1649.35	0
2055.63	0		233.276	14.7333
2223.69	0		482.201	0
2066.41	0		1167.55	0
240.556	74.2474		16.6261	74.7233
705.47	0		283.886	0
1661.65	0		1471.85	0
19.272	0		759.124	172.198
99.7917	25.9575		758.685	0
1608.84	0		327.455	704.792
132.35	0		162.805	40.1124
231.078	220.519		245.402	0
441.254	0		8778.88	0
1692.97	0		1698.63	0
91.7292	98.9821		1373.65	0
145.979	0		501.112	0
335.982	0		455.022	0
607.112	0		1393.6	0
1628.81	0		214.092	0
516.387	0		314.628	0
1059.22	0		1064.13	0
1074.65	0		946.518	0
380.21	0		1036.54	0
742.179	0		1440.05	0
215.572	0		814.512	0
885.975	0		1603.86	0
3658.63	0		1092.97	0
249.39	0		343.466	0
0	401.472		916.775	0
12.2993	0		413.635	0
380.972	126.577		564.554	0
794.044	0		769.717	0
223.017	0		338.487	0
602.237	0		878.737	0
102.976	0		2285.24	0
430.291	0		645.215	0
126.794	0		783.608	0
723.693	0		1162.31	0
220.805	0		194.768	375.371
330.947	0		289.294	0
1201.13	0		2774	0
202.876	0		215.297	0
68.0377	0		49.9485	0
7.1545	0		207.518	0
182.258	0		559.146	0
126.322	0		0	56.7523
281.757	0		243.379	0
264.04	0		734.521	0
253.896	0		456.159	0
401.804	0		637.013	0
71.0272	0		514.458	0
820.93	0		57.7288	0
70.799	0		733.531	0
40.5611	0		911.791	0
1514.38	0		748.346	0
291.608	268.278		1443.04	0
725.876	0		466.039	0
70.0938	0		225.923	0
973.484	0		1257.32	0
112.645	0		552.668	0
483.581	0		1411.68	0
0	27.931		1133.13	0
2268.88	0		350.979	0
5324.79	0		96.5017	0
665.285	0		327.245	0
117.508	0		1731.52	0
707.127	0		1090.7	0
703.445	0		623.776	0
857.965	0		1872.26	0
526.096	0		1546.68	0
657.841	0		2189.99	0
1294.13	0		265.096	0
0.0043	38.3136		842.071	0
317.218	0		920.907	0
334.757	0		1849.57	0
934.582	0		513.871	0
0	68.6462		479.825	0
212.753	0		682.575	0
613.752	0		198.956	0
700.742	0		411.218	0
903.08	0		318.084	147.808
209.404	0		517.33	0
1876.53	0		557.837	0
0	41.1095		1259.63	0
824.219	0		677.903	0
269.506	162.954		3748.1	0
85.7479	0		2334.33	0
119.227	82.5359		829.065	0
98.3595	0		50.317	0
675.432	0		1041.1	0
0	13.7695		1732.92	0
339.946	0		285.938	0
471.586	0		1044.89	0
64.9091	0		568.189	0
257.189	0		1517.72	0
702.096	0		1385.19	0
251.585	0		1257.63	0
197.192	0		1393.93	0
175.199	95.8476		1514.82	0
505.803	0		516.632	0
496.837	1488.57		852.864	0
662.354	0		974.71	0
0	0		381.201	0
1824.14	0		844.565	0
189.216	0		906.346	0
7761.81	0		353.234	0
31.269	0		293.281	0
138.897	0.2689		2135.51	0
511.005	0		154.585	0
339.219	0		562.877	0
56.6629	0		561.347	0
1085.81	0		1699.7	0
59.8095	43.5599		1425.09	0
627.732	0		481.93	0
1161.15	0		92.3528	0
37.3655	0		1753.1	0
9.9724	0		1391.79	0
78.0664	0		516.854	0
1180.16	0		1252.11	0
358.128	0		221.474	0
304.715	0		1401.82	0
369.825	0		672.502	0
1813.83	0		3594.49	0
222.164	0		565.054	0
280.534	0		646.482	0
206.689	0		1235.5	0
392.135	0		585.08	0
4671.3	0		430.4	0
206.798	0		1602	0
131.17	0		2156.23	0
914.991	0		1556.25	0
561.761	780.436		196.174	0
36.2424	0		1670.03	0
943.649	0		763.538	0
2292.59	0		0	161.47
1721.08	0		468.874	0
283.446	0		1078.18	0
2335.9	0		535.961	0
208.026	0		2958.22	0
232.243	0		711.439	0
179.659	0		3300.07	0
130.718	0		2130.48	0
940.715	0		3593.45	0
489.955	0		1950.06	0
5.018	0		2723.07	0
1199.84	0		2654.65	0
973.902	0		1587.9	0
103.832	0		1263.92	0
72.8894	0		855.485	0
599.888	0		426.953	0
414.768	0		6273.84	0
1273.52	0		1149.72	0
4042.4	0		911.053	0
194.847	0.0417		3978.53	0
460.609	0		556.406	0
188.083	0		1054.7	0
410.117	0		1833.03	0
3526.9	0		717.606	0
133.54	0		594.23	0
745.493	0		527.169	0
0	0		855.352	0
623.2	0		3543.63	0
61.604	6.7592		3249.54	0
533.975	0		1161.63	0
75.2888	0		869.155	0
1085.35	0		3828.89	0
978.097	0		444.318	0
1199.81	0		955.158	0
237.087	0		669.053	0
539.132	0		2422	0
130.643	0		905.423	0
27.3109	38.295		1926.23	0
567.202	0		680.665	0
752.45	0		1291.21	0
257.556	9.8665		753.729	0
880.193	0		268.483	0
1183.94	0		947.945	0
364.569	0		733.294	0
1019.17	0		408.513	0
281.828	0		1284.94	0
617.68	0		457.254	0
51.6725	52.622		908.301	0
1264.17	0		1096.24	0
357.456	0		1787.84	0
1114.54	0		368.575	0
282.56	0		387.814	0
216.716	0		1810.6	0
768.012	0		1419.05	0
674.578	0		773.882	0
711.325	0		372.841	0
357.535	0		1942.08	0
4864.68	0		1101.33	0
2933.69	0		1821.5	0
1294	0		19.4953	18.0181
232.46	0		712.303	0
20.3667	0		944.522	0
1937.45	0		1517.83	0
11.7618	0		148.22	0
208.013	0		2476.05	0
505.032	0		1130.41	0
103.666	0		331.541	0
99.8868	0		624.282	0
106.79	0		1912.46	0
697.585	0		755.219	850.729
135.836	39.9774		838.498	0
386.481	0		192.593	0
105.188	0		1377.15	0
421.015	0		423.907	0
135.896	0		297.438	0
137.204	0		2383.3	0
386.081	0		1378.72	0
58.8293	0		33.4649	51.016
1786.49	0		231.615	0
55.2522	0		480.862	0
18.0707	0		267.024	0
53.1149	0		1556.76	0
2353.64	0		2011.38	0
0	117.773		127.008	0
840.651	0		130.36	0
492.412	218.486		2052.14	0
257.645	0		227.25	0
896.953	0		240.857	0
12.2656	0		461.172	0
914.089	0		2018.93	0
325.219	0		955.183	0
1135.31	0		1212.5	0
583.079	0		658.925	0
150.819	0		1042.05	0
352.064	0		1663.47	0
1926.88	0		772.351	0
9264.14	0		363.339	0
819.471	0		106.015	0
335.993	0		622.237	0
1192.91	0		876.945	552.456
267.366	0		1242.7	0
2989.58	0		564.998	105.222
1762.88	0		430.734	0
1806.83	0		656.894	0
89.5161	0		1233.77	0
158.567	0		537.767	0
2554.51	0		908.446	0
1122.21	0		3619.13	0
888.723	0		1072.5	0
2365.49	0		5480.1	0
459.537	0		6045.97	0
427.342	0		450.516	0
82.0186	0		137.355	121.113
1984.97	0		887.138	0
553.919	0		147.007	0
373.131	0		1850.71	0
839.676	0		1098.22	0
1228.79	0		980.548	0
104.86	0		1416.05	0
617.638	0		539.882	2.4423
704.758	0		2077.33	0
96.5639	0		1331.66	0
117.334	0		2742.56	0
929.112	0		653.44	0
420.724	0		2735.66	0
23.0422	35.4638		576.835	0
107.254	0		254.849	0
436.854	0		508.731	0
1116.65	0		3232.82	0
1659.71	0		464.484	0
1144.72	0		1647.46	0
200.296	67.6308		801.015	0
1169.62	0		4650.15	0
466.111	0		268.823	0
390.584	0		50.4373	0
371.048	563.199		162.38	0
54.1804	0		417.644	0
170.959	0		458.796	0
142.526	0		10.5838	14.5824
16.8021	110.402		212.854	0
2143.14	0		561.285	0
289.071	0		1230.83	0
0	0		1978.78	0
145.102	0		1043.53	0
497.13	0		1189.7	0
518.14	0		191.883	0
429.21	0		132.476	0
55.5182	0		1812.05	0
218.15	0		252.072	0
550.665	0		2040.72	0
217.298	0		1131.69	0
278.734	0		319.967	76.2214
2456.51	0		269.249	0
29.9187	0		696.712	0
676.486	0		69.9902	0
1605.03	0		651.155	0
71.673	0		469.861	0
58.3159	88.3448		963.168	0
1525.94	0		1155.82	0
80.5098	0		772.099	0
89.2098	0		448.848	0
12.5696	0		897.919	0
163.057	0		505.367	0
6.7359	53.4508		1033.32	0
446.987	0		739.36	0
206.421	0		2767.32	0
247.21	69.7017		364.842	0
29.6722	35.1214		672.579	0
91.4087	0		1726.57	0
153.414	0		353.638	0
906.175	0		1327.09	0
21.5641	105.212		1650.06	0
57.4801	140.377		229.267	0
1413.83	0		796.509	0
339.27	0		277.294	0
504.09	0		528.051	0
86.7394	0		87.0858	35.9812
374.332	0		2266.1	0
56.4122	22.5184		1469.46	0
1271.49	0		1290.1	0
175.21	0		137.449	0
62.3059	0		639.384	0
119.445	0		3486.55	0
12.4564	0		44.2908	0
76.7351	0		491.413	0.033
111.835	0		554.397	0
331.513	0		189.753	0
650.356	0		269.632	56.7336
108.425	0		218.411	0
78.7112	0		404.144	0
535.15	0		1099.38	0
2462.76	0		366.633	0
96.5561	0.017		371.247	0
607.987	0		1391.94	0
298.127	0		590.089	0
769.348	0		105.096	0
263.175	0		219.497	0
22.6187	33.1018		2335.67	0
349.945	0		868.386	0
93.1012	0		532.774	0
46.0387	0		343.001	0
0	17.0233		684.271	0
210.444	0		794.389	0
4454.08	0		1039.37	0
178.217	0		1452.72	0
0	12.9755		1288.05	0
934.545	0		1411.87	0
62.4987	0		392.45	0
544.179	0		808.971	0
79.0986	0		505.08	0
844.782	0		1452.25	0
400.348	0		1764.23	0
589.16	0		0.004	12.6018
467.257	0		312.543	0
19.4666	0		1797.11	0
327.378	0		2004.68	0
267.354	0		2661.18	0
390.974	0		198.336	0
240.869	0		1212.54	0
419.75	0		799.257	0
151.401	0		612.908	0
521.345	0		1639.82	0
1064.34	0		400.623	0
79.7436	45.789		4629.04	0
480.582	0		379.938	0
560.701	0
561.386	0
182.248	0
1150.06	0
34.4597	0
30.8013	0						siFOX2#2
239.695	0						0.304717	0.285433	0.280742
2866.23	0
56.8356	0
85.2668	0									Metastasis-Right lung
449.755	0						#2	#3		WT	#1	#2	#3
267.986	0						4	3		23	1	1	1
542.836	190.301						8	0		3	0	3	1
463.03	0						2	4		13	0	2	0
							6	2		17	0	1	0
Figure 4f							0	5		5	0	0	2
	siCTL			siFOX2#1			0	8		6	0	0	0
H1299	1.07166	0.984527	1.02068	0.239069	0.23598	0.241798	8	10		18	1	0	0
							4	3		9	0	0	0
Figure 4h-344SQ-LH2 exon 13a deletion tumor							2	2		6	0	0	0
Primary-Left lung					Metastasis-Mediastinal Nodules		8	4			1	10	2
WT	#1	#2	#3		WT	#1
2	2	2	4		16	0
11	1	3	2		20	0				Metastasis-Right lung
3	2	1	0		30	0	#2			WT	#1	#2
7	3	3	2		25	0	0			0	0	0
5	1	1	2		20	0	0			0	1	0
6	2	1	0		11	5	0			1	0	2
2	2	1	1		20	2	4			1	0	0
6	2	1	1		25	0	5			3	0	2
2	2	3	2		30	4	5			2	0	1
	2	4	3			5	0			4	0	0
							4			1	1	0
Figure 4i							0			3	0	2
Primary-Left lung					Metastasis-Mediastinal Nodules		0				0	0
WT	#1	#2			WT	#1
1	2	1			4	3
1	2	1			4	2
2	1	2			0	0	#1	#2	L735D
1	1	2			4	0	45.7502	112.27	153.919
2	1	1			2	3	55.6566	49.2991	39.2673
1	1	1			4	0	67.0069	81.6246	30.1291
2	2	1			4	3	32.5811	94.0019	40.1259
2	2	3			2	2	59.5972	42.7686	64.2441
1	1	4			6	2		41.6418	59.6363
	1	2				2	47.872	34.1558	33.564
							49.1031	71.4353	112.37
Figure 4j						Figure 4k	72.3584	88.3976	137.469
Invasive projections						Projection length	58.2839	30.2337	90.0938
WT	#1	#2	L735D			WT	43.7244		34.1145
8	5	5	13			291.24	37.4379	23.3614	24.459
12	7	10	17			262.391	37.496	25.9792	62.5435
13	9	15	19			322.436		52.6463	99.5994
19	12	3	10			180.915	48.3837	22.7477	98.3889
5	4	3	9			179.919	45.7219	16.2325	17.0779
8	5	4	12			214.921	25.6183	63.8664	58.8364
12	8	12	18			228.001	44.2217	101.58	63.6343
13	9	14	18			153.503	41.3125	97.2852	42.5561
6	5	3	10			188.629	55.8146		91.192
8	5	6	13			131.452	55.0573	43.8484
8	6	7	14			77.4916		31.1663	63.4561
9	6	7	15			219.183	58.3869	70.8607	52.1258
9	7	8	16			312.169	40.9413	42.3426	44.0967
9	7	8	16			70.8833	14.6283	52.8632	45.6645
11	7	10	17			99.3624	83.4747	42.9612	66.316
13	8	12	18			233.162	44.18	26.1976	91.5328
13	10	15	19			179.233		31.3936	32.2085
14	10	16	19			170.022	66.1729	42.7821	125.806
14	10	16	20			131.122	43.8861	35.4127	137.345
14	11	10	20			183.375	75.7963		112.5
14	11	10	20			132.08	83.9614	40.4904
16	12	10	17				54.9679	61.7725	78.4861
6	5	11	18			94.9386	71.3272	42.9148	152.111
12	7	13	18			71.8926	45.2621	44.2991	135.066
12	7	5	12			71.0695		15.4095	108.807
13	8	8	15			63.2804	78.5096	51.8851	106.439
19	12	15	19			95.7761	51.3091	28.9303	33.8677
21	13	11	20			123.401	70.4532		29.4633
8	5	9	16			122.839	57.6526	78.731	124.699
9	7	11	22			195.263	60.9774	54.8257	118.417
13	9	8	16			161.954	78.0299	115.502	26.8388
14	10	9	16			136.545	41.7802	40.0417	107.229
11	7	10	17			135.711	59.1056	43.5756	109.32
15	11		18			132.543	31.6997	34.8226	121.497
9	7		18			122.63		16.4717	89.8668
10	7		20			106.611	51.863	100.489	61.0311
12	7		21			90.7295	37.3695	59.9423	57.0353
12	8		17			49.5744	52.4987	21.0119	41.0435
12	8		17			48.696	55.6748		126.08
14	10		22			74.128	52.9211	34.9055	122.858
15	11					74.9608		49.3202	89.987
21	13						43.6008	74.2399
11	15					44.14	40.8294	90.7584	188.976
12	7					72.9888	97.2916	105.876	102.835
16	7					75.383	70.0007	75.0782	50.4694
17	11					90.4005	124.009	37.8865	82.5074
	12					22.0831	122.68	46.7987	102.457
						100.953	45.0469		91.7134
Figure 4l 344SQ subcutaneous tumor								58.613	99.6964
WT	△13a	L735D				179.764	57.5932	73.7866	160.647
71.4	12	47.4				164.659	59.3083	26.5094	136.427
70.52	9	47.25				137.146	38.644	43.3165	131.884
83.3	2	41.6				62.9846	51.381	22.0831	105.164
63	2	50.05				50.7759	45.3076	47.4712	35.3637
51.04	1	47				108.405	50.2839	53.9672	72.2877
75.75	0	48.36				85.7223			64.2704
76.05	0	50.47				181.354	55.8174	69.0692	39.571
71.5	0	44.2				119.534	83.1083	27.219	44.9981
63	0	14				86.5857	58.5677	52.4392	118.938
70.7	0	11.4				58.9441	17.3733	53.3075	198.444
						99.1246	172.227	38.5806	176.591
						58.8038	66.709	39.192
						97.7527	79.8933	52.1678	96.4439
						91.6612		78.8977	144.314
						41.4893	74.0912	73.5492	107.978
						159.663	47.7014	59.514	106.816
							73.6782	31.4069	103.46
						284.418	52.263	31.0106	78.937
						246.832	46.3714	85.8336	123.712
						61.9493	42.0785		143.813
						101.394	78.1796	21.7814	173.045
						128.3	78.818	39.4318	93.4257
						115.612	103.393	44.4694	59.3286
						115.079	82.7942	78.0705	92.4825
						177.984	76.8322	62.9362	98.7008
								61.3441	105.559
						102.851	114.103	60.604	85.7004
						82.9948	63.9264	90.4877	70.328
						49.067	77.9723	78.1475	148.984
						38.1756	24.0612	35.2483	115.401
						34.3887	61.894	80.1959
						86.1235	48.3466	98.9451	120.314
						110.944	42.9932	49.537	150.948
						52.3479	28.9986	57.2571	131.672
						75.254	76.6406	61.4339	194.198
						57.901	96.0918		72.1806
						81.3387		50.446	100.358
						125.254	39.7028	38.3866	176.236
							45.2906	27.6428	56.2861
						116.83	53.508	29.2982	99.3873
						80.4416	34.7162	95.9386	120.338
						152.909	33.6105	75.5818	133.495
						204.972	44.4775	65.0325	60.0626
						148.689	61.5147	91.8647	92.7223
						146.643	22.508	63.9286	87.065
						166.143	48.3738	49.8717	75.6944
						209.82	46.5848	32.0935	101.592
						206.477	78.9566	32.0337	92.2677
						197.145		81.8925	48.368
						74.2495	38.3314	54.9763	92.0736
						75.1691	35.6081	29.3819	86.2782
						201.324	58.1629	50.4652	36.6261
						43.9884	72.7139
						50.6969	109.11	46.0457	76.3785
							71.6832	52.2661	35.8732
						133.218	60.8624	48.4048	103.588
						84.1642		70.1587	97.6561
						64.064	48.4094	98.1911	83.1473
						87.6596	43.2128	33.6388	105.065
						148.256	66.2235	54.2983	121.447
						83.925	107.728	72.2758	67.2308
						92.2889	40.2229	30.7369	103.493
						78.1191	36.1611	37.585	37.639
						56.9965	72.7772	83.0252	83.4685
							57.2838	58.3519	98.3958
						145.439	67.0629	71.9786	91.4721
						96.8754	64.0074	48.2053	133.04
						148.6			145.903
						156.893	64.3995	76.9161	155.868
						163.157	44.2049	53.3881	140.141
						126.935	51.877	102.762	136.671
						57.5444	82.81	94.3622	74.9874
						25.0261	50.8051	68.9513	42.0699
						24.4219	45.635	59.8754
							43.0456	69.7591	112.331
						196.943	41.7665	92.7877	133.952
						132.537	64.5714	58.0598	116.379
						112.206		86.4881	42.5544
						34.2971	51.319	57.8608	72.954
						93.7775	43.2553	22.508	97.3117
						50.9191	112.677		98.3762
						178.437	49.8972	44.2758	91.0412
						123.89	48.2424	52.177	166.765
						80.0153	33.3681	22.1752	165.609
						38.4787	42.575	33.1563	94.6936
						34.3202	45.4785	44.9891	86.6389
						43.3507	59.368	24.8844	76.9738
							69.0692	21.9333	146.763
						285.859	101.04	15.7134	175.663
						140.022	104.716	35.5051	72.6326
						129.505	106.716		74.7681
						38.5103	110.65	56.6388	128.958
						107.819	122.213	54.4784	161.496
						100.907		32.1332	107.093
						54.2227	43.2181	31.474	85.7276
						100.442	92.8736	76.1375	85.3464
						85.7607	30.1973	73.3641
						77.7787	80.6309	30.0511	145.898
						147.348	35.3072	35.0152	160.803
						114.366	92.8187	22.0831	93.4311
						34.6483	43.6474	26.2386	55.6978
							71.0638		54.4379
						103.584	112.444	25.2315	215.419
						52.1439	125.057	47.5458	65.5043
						63.4814	86.4025	45.2822	97.6263
						52.1224	96.6442	23.1298	67.1047
						54.483	20.8396	29.2735	74.1716
						65.1018		32.1674	86.5973
						75.7191	92.9516	16.8232	98.7465
						78.8089	35.3072	50.0945	69.1124
							77.0156		24.8052
						32.0935	32.666	18.3524	117.768
						34.9933	36.0239	12.8604	88.3181
						39.787	41.7101	28.5942
						37.2343	84.9055	22.9746	36.7049
						153.829			152.259
						198.31	42.5223	38.8528	56.3696
						93.2103	58.3688	80.6247	35.8945
						130.878	72.8987	63.671	92.3377
						211.836	72.2064	49.2855	196.602
							61.1542	66.7637	104.548
						182.697	52.668	68.7674	74.9593
						72.9605	41.1132	60.7339	143.795
						200.53	41.2402	44.4564	49.1517
						66.4454			94.9732
						64.2283	63.1273	17.5794	86.8153
						87.0826	80.23	14.4389
						122.06	41.7663	10.2812	186.793
						115.518	34.0327		79.3647
						29.0443	45.0469	17.0779	79.4002
						77.3955	43.5027	17.5027	104.386
							42.8248	19.7775	88.0685
						285.947	82.1681		101.077
						102.029		65.7828	73.3151
						99.7865	35.0911	90.3179	104.716
						138.467	26.1402	39.3666	85.3631
						54.6458	63.1533	80.31	63.2923
						32.6971	63.5193	38.7843	82.2978
						18.9224	59.1748	49.7357	107.604
						55.3154	39.2149	22.865	81.8319
						155.995	115.927	32.5286	88.4044
						106.947	103.951	78.231	30.8759
						113.853		71.3017	97.7293
						122.755	94.9159	36.6067	72.0044
						88.5151	93.6062	88.0132	62.2191
							24.926	40.3474
						283.599	39.5717	111.612	74.7181
						202.525	64.6586	125.724	82.7902
						146.788	92.7933		92.8157
						52.2798	77.0741	51.1845	131.285
						122.164		71.7414	111.727
						64.8823	60.8065	95.8718	83.9534
						92.3738	41.2621	49.8837	117.465
						115.328	30.2037	48.4829	50.642
						124.816	28.7567	104.985	174.486
						77.8372	33.5839	97.2451	88.7945
						97.5008	39.6738	81.7518	84.2285
						53.3255	41.463	28.1907	143.846
						129.662	24.5702		118.608
							72.4291	102.127	26.9652
						216.883	58.4827	78.424	22.1738
						69.9656		20.0209	24.802
						45.176	104.443	35.2333
						33.0038	30.8757	62.3617	172.25
						52.3022	58.1253	82.9857	92.4273
						48.3837	81.2651	75.5583	49.3364
							47.6727	40.3651	62.0889
						179.514	72.311	28.0521	78.9552
						121.06	85.288	31.9704	61.7279
						120.674	51.5812	24.2807	171.257
						86.9966	62.3051		101.262
						128.524	50.9875	60.9804	79.767
						139.952	36.467	31.2353	47.7571
						155.432	85.0146	36.8554	38.9535
						194.605	67.8418	42.2173	59.2923
						193.094		26.7021	101.716
						149.922	84.083		118.686
						192.54	48.2559	52.3416	95.8205
						123.348	40.6064	39.5859	176.863
						180.511	53.9116	33.7619	137.257
						71.7252	69.1762	26.0535	132.426
							50.5707	33.6363	97.4587
						62.9048	46.7153	28.0051
						142.245	33.0793	29.5518	120.522
						87.8241	52.6624	32.6735	53.1563
						69.9349	55.8076	90.3652	78.215
						147.463		25.6405	85.7189
						103.393	70.5426		131.594
						153.854	26.5241	41.7101	88.1489
						59.0982	26.2842	18.3524	89.9902
						149.013	63.0629	12.4665	64.7286
						90.0585	44.1354	7.34198	132.094
						105.832	74.6451	15.4427	100.709
						139.963			53.1564
							102.538	83.2151	87.932
						174.706	53.8445	50.0645	98.4254
						157.699	88.9421	49.9746	83.9862
						84.342	132.872	20.0209	107.731
						66.7295	44.5911	50.984	142.756
						42.2147	73.7357	54.1996
						77.5911	28.5465	22.593	127.6
						85.0029	28.2699	37.9751	152.057
						129.269		40.7063	118.846
						174.416	59.5596	64.2657	106.94
						180.378	63.1003	31.352	136.658
						138.16	50.0836	33.3681	94.102
							30.5253	38.0063	55.9175
						97.0876	58.1418	21.0542	46.1734
						120.938	42.9395	78.1384	119.721
						54.0867	65.2399	14.9729	110.418
						132.487			26.5916
						141.546	72.1334	90.9926	60.0626
						170.488	33.3458	84.8221	69.5777
						56.9162	64.064	46.1908	100.925
						118.215	25.2616	25.4199	102.549
						114.493	37.2379	31.1014	118.054
						69.2476		59.357	98.4894
						71.7036	83.6175	48.3837	99.5591
						95.2464	54.1237	56.1635
						111.251	53.0307	60.7847	168.59
						54.9555	38.7672	44.3155	115.336
							37.5923	36.7049	98.3033
						171.745		34.8514	159.568
						157.036	55.1753		112.119
						62.892	58.3428	101.244	83.0865
						53.8651	51.3244	70.2841	77.188
						97.1613	28.3629	74.8847	165.359
						81.1349		34.4026	102.539
						66.8674	61.9363	39.9797	105.109
						117.863	75.7428	103.748	84.0528
						230.743	45.7804	52.9197	116.756
						114.554	45.7372	68.0547	154.571
						144.795	108.78	65.3262	103.978
						162.753	103.717	64.4134	90.0548
							78.4043	21.2361
						64.3321			56.4107
						45.523	74.1893	49.4984	78.3115
						129.11	35.2072	18.1888	110.406
						242.445	44.675	29.5408	96.7674
						62.3718	35.0365	20.9801	143.484
						201.695	32.3767	35.0707	136.663
						52.7132	63.3535	54.2832	41.1848
						124.46	58.841	47.3349	87.4345
						194.167	41.3891	39.7877	57.2405
						136.692	66.742	50.0521	124.047
						99.1548	67.4717	84.602	117.537
						88.8806	55.0573		104.275
						132.7		82.6421	130.627
						40.2555	82.2307	66.0246	30.3534
							63.2937	58.4127	35.862
						62.8015	83.8297	29.2984	39.9906
						83.472	92.8805	25.9529	35.9007
						99.077	54.0596	80.0834	84.4646
						86.6983	42.9773	20.3409	70.4356
						77.2144	58.7711	47.5261
						66.5724	47.3021	42.9268	98.991
						201	45.7115	73.3819	58.5246
						124.157	96.4119	47.6146	116.4
						62.4939	41.8173		106.496
						81.7518	25.2545	83.4927	118.147
						31.595		20.2916	162.541
						53.4733	112.279	52.7615	80.0678
						41.3406	82.8505	41.842	100.02
							68.6535	43.8466	100.353
						321.889	81.0431	54.2043	138.587
						71.1446	40.6992		120.469
						142.136	111.969	30.3645	78.5182
						85.9238	63.101	21.3244	87.0784
						39.5458	74.4742	22.9371	32.4208
						172.326	45.0172		63.8034
						32.076	148.233	59.502	114.027
						91.1868	142.774	35.8252	111.692
						166.478		49.2342	86.9349
						109.949	103.481	36.4862	46.3993
						167.216	61.9132	40.2468	64.023
						185.975	92.1662	69.8973	54.6984
						180.219	25.0261	42.725	46.9159
						363.324	48.2876	39.6648
						343.564	96.699	73.2098	176.575
						74.9642	59.3056	81.6094	75.3154
						134.885		36.2657	64.9574
						34.5524	82.748	23.1769	59.581
						99.7213	73.8746	63.3339	150.451
							33.3912	50.471	68.031
						206.694	37.1246	57.49	128.986
						68.5576	45.8656		111.791
						55.1684	44.374		108.997
						28.6251	56.569		116.146
						30.1821	71.3773		176.425
						82.8823	51.4296		98.9718
						52.3747	26.6945		266.517
						38.0862	71.4276		241.472
						46.7088			147.796
							79.5376		118.332
						183.142	46.6805		53.9874
						246.289	55.1582		53.6441
						82.1313	28.0607		40.2471
						49.5354	49.6029		164.593
						132.031	74.7769
						67.928	52.3851		197.817
						69.9842	49.7158		76.9077
						83.5909	76.6747		69.9566
							25.0261		117.027
						154.127	45.9169		209.302
						139.217	79.9899		182.673
						59.8525			41.1204
						167.56	108.589		145.197
						127.165	56.7257		151.689
						104.981	44.8989		75.3502
						84.7841	89.2297		52.0056
						120.474	96.1359		54.8843
						139.555	52.3452		133.177
						72.7956	36.9187		118.678
						93.879	134.973		159.032
						40.8224	35.8901		157.273
									89.0953
						140.132	42.0975
						153.899	49.967		109.834
						218.362	39.0379		164.795
						123.577	50.8208		216.219
						214.468	48.6774		197.455
						203.945	42.6189		161.016
						125.061	52.9717		164.74
						185.347	114.418		107.8
						156.113	28.7769		89.1792
						118.541	66.4227		61.8052
						62.2288	35.9815		99.2495
						62.8915	57.8242		74.0664
									82.5974
						60.3112	66.8836		148.458
						84.0801	50.6702		156.936
						39.0975	70.6223		82.9392
						113.346	61.8291		48.6878
						249.181	87.0891		198.043
						224.135	77.7079		116.111
						268.846	36.6575
						210.173	59.5025		181.194
									126.781
						100.475	83.176		159.7
						134.665	50.6364		73.3687
						215.226	50.3016		94.1551
						182.623	35.3636		129.291
						304.615	54.4064		142.999
						83.6191	38.7791		84.5681
						60.9931	31.8774		128.757
						262.082	45.2146		114.66
							58.9968		55.058
						49.9762	87.4547		87.1779
						55.02			112.357
						105.174	69.256		121.514
						147.714	51.6828		123.388
						118.601	64.5623		152.063
						99.7876	26.9652		80.3857
						127.484	34.8415		97.3646
						213.697			76.2744
						159.24	39.2335		89.5253
						145.672	28.3629
						165.026	34.0327		192.762
						90.2955	60.6089		68.8935
						106.628	98.3826		90.0938
							43.2466		107.245
						281.584	85.5458		111.118
						33.6388			174.711
						87.226	65.2388		187.753
						183.84	82.176		111.243
						140.864	120.488		129.464
						102.725	67.6189		149.951
						115.172	39.8256		129.385
						180.108	54.9222		131.017
						145.557	129.854		180.46
						280.727	117.57		79.2976
						50.7722	142.584		175.959
						258.716	80.9622		125.703
						165.382	28.3465		139.48
						159.226	80.6218		123.579
						71.0961
						198.227	82.1046		57.3503
						65.0633	78.6753		139.365
						74.4501	56.9747		69.4297
						293.389	44.1972		103.287
						149.014	59.7234		48.4629
						117.45	33.7856		74.6514
							35.1583		155.776
						113.969			88.3397
						280.892			63.3437
						292.45			65.4146
						126.165			101.836
						89.3316			108.15
						119.579			119.572
						129.208			49.6174
						56.6761			139.2
						103.912			112.556
						115.089			76.6174
						138.235
						66.3333			133.308
									85.4841
						218.749			133.76
						140.572			59.9876
						83.5785			159.223
						132.636			84.4795
						149.292			112.398
						76.9336			124.451
						94.443			75.1591
						236.661			72.6945
						147.637			142.693
						156.184			160.598
						177.374			71.793
						218.588
						150.288			52.1684
						249.462			81.4213
						170.218			80.2944
						164.816			97.1095
									95.682
						209.56			125.956
						119.879			117.647
						92.9723			122.064
						34.6627			43.6493
						128.785			88.5273
						114.48			73.1163
						71.0197			40.0361
						105.118			41.1312
						95.8566			50.6857
						53.6814			55.1917
						124.38
						115.136			98.1678
									113.068
						72.9248			34.482
						100.816			105.212
						142.509			100.336
						107.525			96.3255
						113.014			89.543
						75.6804			42.4978
						94.3655			58.788
						118.178			81.6331
						22.1654			71.91
						54.5037			149.134
						146.236			44.7124
						132.17			64.5689
						110.477			68
						27.318			132.985
						41.2954			167.889
						21.6893			165.795
						33.7521			41.187
						43.7724			61.525
						55.4547			63.5621
						48.3023			46.1668
						95.7678			45.7073
						54.1752			133.728
						21.1747			21.014
									33.3681
						101.773			232.409
						48.556			122.251
						40.5712			148.971
						101.894			116.909
						92.1132
						101.312			32.4494
						57.2237			89.9173
						26.6352			73.1545
						51.2536			81.1684
						159.823			144.031
						148.609			101.912
									33.2914
						255.287			129.447
						49.5899			114.106
						52.3198			56.4669
						40.8604			35.7442
						57.1493			73.8798
						56.1088			62.0002
						49.4656			91.6223
						62.2939			141.972
						44.268			70.9121
						215.612			24.9785
						219.12
						153.199			263.27
						235.897			123.278
						67.7474			170.17
									127.808
						152.14			100.269
						113.779			71.8471
						48.4886			78.6953
						61.7709			132.337
						96.062			36.6868
						74.9887
						76.8858			190.663
						206.696			69.8073
						64.9403			169.403
						17.6208			154.059
						43.8055			232.728
						70.3149			239.567
						65.5463			208.966
									157.562
						214.439			137.938
						131.542			168.454
						111.037			60.7125
						206.848			107.538
						449.741			96.4911
						127.367			182.672
						159.142			130.832
						74.9234			132.842
						122.764			66.3619
						119.435			99.7231
						222.233			240.655
						149.363
						135.51			80.5409
						70.3002			136.832
						68.73			90.5013
									46.6783
						211.077			49.7768
						280.496			163.339
						201.877			141.736
						289.6			84.575
						237.454			55.8037
						132.29			44.1252
						82.7715			65.2219
						85.5527			85.8763
						113.31
						91.8389			188.648
						201.221			219.026
						155.059			253.693
						210.6			248.013
						72.813			164.41
						39.1632			187.79
						52.1331			182.669
									175.224
						203.5			123.024
						91.1669			39.9226
						171.593			69.8631
						125.998			38.3733
						236.725			32.3643
						51.7593			59.3085
						128.579			88.7818
						167.379			168.865
						113.572			152.58
						121.517
						112.908			97.908
									138.249
						209.501			107.493
						94.0505			55.6711
						76.4521			66.6133
						52.8566			49.974
						40.0417			38.5787
						89.7853			83.2264
						158.424			23.83
						63.6272			64.0934
						250.907			67.6495
						100.375			113.385
						188.33			172.72
						202.251
						220.847			32.2813
						47.3725			155.288
									71.7414
						110.674			45.0262
						270.036			86.5772
						168.197			29.3251
						79.6016			116.54
						58.264			102.303
									70.4281
									93.3663
									94.9217
									76.1447
									72.186
									63.7163
									48.6545
									156.912
									73.4098
									148.267
									115.671
									110.431
									88.1928
									106.573
									132.007
									146.033
									76.0315
									86.6163
									45.4735
									150.458
									140.94
									143.173
									69.5557
									151.249
									143.905
									81.0976
									102.178
									100.074
									138.59
									117.765
									163.825
									120.578
									149.741
									100.293
									153.015
									146.335
									98.5594
									90.7836
									189.712
									92.8697
									94.849
									82.6833
									110.334
									53.7054
									30.1938
									24.382
									49.8064
									158.262
									148.611
									62.306
									54.5273
									93.5011
									98.7871
									75.4652
									118.555
									85.3647
									94.3732
									39.5224
									102.9
									81.9811
									82.4914
									105.797
									44.3871
									40.8691
									86.6831
									95.1164
									83.0686
									75.3278
									75.8662
									63.0187
									102.502
									50.309
									119.366
									50.9635
									100.418
									133.241
									94.3474
									116.016
									46.4388
									34.2139
									62.321
									117.831
									97.3101
									53.3577
									110.17
									142.962
									155.738
									102.09
